# Supplementary material for: Bifurcation Type and Larger Low Shear Area Are Associated with Rupture Status of Very Small Intracranial Aneurysms
Source: Front Neurol. 2016 Nov 24;7:169. doi: 10.3389/fneur.2016.00169 (PMC5121469; doi:10.3389/fneur.2016.00169)
Supplement: Supplementary file 1 [file Data_Sheet_1.XLSX]

## Sheet: 工作表1
No.	name	age	sex(0=female; 1=male)	rupture(0=yes; 1=no)	max-size	neck	AR	PA size	size ratio
430537	dongxiujing	54	0	0	2.5	2.4	1.04167	3.7	0.675676
422124	gaoli	50	0	0	2.2	2.6	0.846154	4	0.55
406965	gaoxiumin	52	0	0	2.8	3	0.933333	2.5	1.12
415502	lihuiling	46	0	0	2.3	2.9	0.793103	4.8	0.479167
404721	liuyanhua	55	0	0	2.8	2.3	1.21739	3.4	0.823529
429906	shicuiping	55	0	0	2.9	3.5	0.828571	2.1	1.38095
421602	sunguiting	58	0	0	1.9	2	0.95	3.1	0.612903
406079	wangyue	57	0	0	2.3	3	0.766667	3.9	0.589744
429777	yanfengying	58	0	0	2.5	2.3	1.08696	2.1	1.19048
430167	zhangxiuyun	61	0	0	2.4	2.6	0.923077	5.2	0.461538
440912	chenhongwen	42	1	0	2.4	3	0.8	4.9	0.489796
443243	mengruizhi	62	0	0	1.9	2.2	0.863636	2.6	0.730769
439651	sunguixia	52	0	0	1.7	2.4	0.708333	3.3	0.515152
439087	wangshuqin-c7	62	0	0	2.8	1.9	1.47368	3.1	0.903226
445404	zhangxiuying	42	0	0	3	2.6	1.15385	2.7	1.11111
337355	caoyanling	37	0	0	1.5	1	1.5	2.7	0.555556
378250	fengwanhua	47	0	0	2.9	2.5	1.16	3.1	0.935484
310450	houwenxia	41	0	0	2.7	3	0.9	4.3	0.627907
396428	licunhou	41	1	0	1.3	2.8	0.464286	4.4	0.295455
374101	liubei	49	0	0	2.5	1.7	1.47059	3.7	0.675676
310682	liuyongsheng	57	1	0	2.6	3	0.866667	4.8	0.541667
364395	lizhongtang	57	1	0	2	1.4	1.42857	4.2	0.47619
321469	tushunzhen	60	0	0	3	3	1	4.1	0.731707
395369	xiahongjiao	49	0	0	1.5	1	1.5	3.4	0.441176
481358	yanghuilan	45	0	0	2.6	1.9	1.36842	2.9	0.896552
381110	yangmeiqin	55	0	0	2.2	1.6	1.375	1.6	1.375
372804	zhangli	53	0	0	2.8	2.5	1.12	2.7	1.03704
381578	zhangliai	47	0	0	2.2	2	1.1	3.2	0.6875
375955	zhangqingyuan	67	1	0	3	3	1	2.5	1.2
350849	zhangshizhen	52	0	0	1.7	2	0.85	3.5	0.485714
362034	zhaolinghe	50	1	0	2.9	2.5	1.16	3.5	0.828571
420604	cuishuwen	58	1	0	3	2.3	1.30435	2.5	1.2
411207	donghaishan	50	1	0	2.1	2.1	1	2.1	1
425740	dongxinqin-r	76	0	0	2.5	3	0.833333	2.1	1.19048
412101	duanfenglan	67	0	0	2.8	1.6	1.75	1.8	1.55556
418013	heyuxiang	60	1	0	2.4	2.2	1.09091	3.6	0.666667
410680	liyuhua-mca	55	0	0	3	2.9	1.03448	2.2	1.36364
421191	muguizhi	59	0	0	1.9	2.2	0.863636	1.4	1.35714
430982	songbaozheng	38	1	0	2.7	2.7	1	1.8	1.5
404548	sunaizhen	46	0	0	2.8	2.6	1.07692	2.5	1.12
413674	sunhaijun	52	1	0	3	3	1	2.4	1.25
404452	wangguirong	68	0	0	1.9	1.6	1.1875	1.5	1.26667
422331	wanglianping	57	1	0	1.6	2.8	0.571429	2.2	0.727273
406705	xujianguo	48	1	0	1.9	2.5	0.76	1.5	1.26667
411344	yangwenzhan	53	1	0	2.9	2.2	1.31818	1.4	2.07143
411747	yuexiuhua	58	0	0	2.9	2.4	1.20833	1.7	1.70588
427864	zhouchangzhu	51	1	0	1.9	2.3	0.826087	2.4	0.791667
426579	zhoushuxiang-BA	54	0	0	2.1	1.9	1.10526	1.7	1.23529
446175	dongdequan	48	1	0	2.3	1.9	1.21053	1.5	1.53333
445032	gaolanmei-ica	55	0	0	3	3	1	2.1	1.42857
441607	guxiuying	41	0	0	3	3	1	3.6	0.833333
446161	liguifeng	60	0	0	2.5	2.9	0.862069	2.2	1.13636
446103	lishuyi	51	0	0	2.9	2.5	1.16	3.3	0.878788
446928	liuyanhua	50	0	0	2.4	2.9	0.827586	2.7	0.888889
447189	sunyulian	52	0	0	3	3	1	2.2	1.36364
440195	suyongnian	40	1	0	2.5	1.8	1.38889	1.1	2.27273
438713	tiansumei	62	0	0	3	2.7	1.11111	3.1	0.967742
441605	yangshuming	60	0	0	3	2.8	1.07143	2.8	1.07143
445955	yuchunlan-acom	36	0	0	3	1.9	1.57895	2.1	1.42857
446230	zhangmingkui	66	1	0	2.6	2.9	0.896552	4.3	0.604651
445551	zhangxiaomei	41	0	0	2.5	2.9	0.862069	1.9	1.31579
445213	zhengwei	27	1	0	3	1.9	1.57895	2.8	1.07143
379758	chenerxi	57	1	0	3	2.6	1.15385	2.1	1.42857
481621	chengyuxin	53	0	0	3	2.8	1.07143	1.7	1.76471
481746	kangcui	50	1	0	3	1.5	2	2.1	1.42857
481862	lijia	42	0	0	2.9	2.5	1.16	2.3	1.26087
395426	lishuling	48	0	0	1.8	1.5	1.2	2.1	0.857143
384769	liuxiuhua	68	0	0	2.6	2.5	1.04	2.7	0.962963
379994	liyumeng	38	0	0	1.9	1.1	1.72727	1.7	1.11765
371162	sunzhedang	69	0	0	3	2.7	1.11111	1.2	2.5
377028	tongjingui	44	1	0	2.6	1.9	1.36842	2.6	1
363087	wenyueqin	64	0	0	3	2.5	1.2	2.2	1.36364
362710	yangmao	70	1	0	1.9	1.3	1.46154	2.2	0.863636
412373	cuiguoxiu	58	0	1	2.4	2.8	0.857143	4.3	0.55814
411163	cuiyuhai	62	1	1	2.1	2.9	0.724138	3.6	0.583333
412438	duwenli	47	0	1	2.7	2.4	1.125	3.1	0.870968
429701	liubaolin	54	0	1	2.1	2.9	0.724138	3.1	0.677419
410680	liyuhua-ica	55	0	1	2.4	3	0.8	4.8	0.5
416014	qishumin-c4	67	0	1	3	3	1	3.5	0.857143
416014	qishumin-c7	67	0	1	3	2.7	1.11111	3	1
422339	shenshumin	55	0	1	2.5	2.7	0.925926	3.9	0.641026
413305	shihongjun	58	1	1	1.8	2.7	0.666667	1.7	1.05882
410051	sunliandi	63	1	1	2.7	3.3	0.818182	3.8	0.710526
420858	wanghuirong	59	0	1	2.9	2.9	1	4.1	0.707317
419718	wanghuiying	30	0	1	2.4	1.9	1.26316	3.1	0.774194
411126	wangxiaoping	47	0	1	2.2	2.3	0.956522	1.4	1.57143
413480	xingjie	55	0	1	2.8	2.5	1.12	3.3	0.848485
405753	xujiezheng	64	1	1	1.7	1.9	0.894737	2.5	0.68
411894	yuximei	55	0	1	2.7	2.7	1	4.6	0.586957
431695	zhangxian	53	0	1	2.5	2.5	1	3.8	0.657895
427879	zhangyouling	49	0	1	2.5	1.8	1.38889	3.9	0.641026
429029	zhangzhixin-c5	58	0	1	2.1	2.7	0.777778	3.5	0.6
429029	zhangzhixin-c7	58	0	1	2	2.9	0.689655	3.7	0.540541
405953	zhibaobao	67	1	1	2.2	3	0.733333	3.8	0.578947
426579	zhoushuxiang-ica	54	0	1	2.9	2.2	1.31818	3.7	0.783784
444726	daiwentian	54	1	1	2.7	3.1	0.870968	4.4	0.613636
438517	fengxiuge	71	0	1	2.1	2.7	0.777778	3.6	0.583333
446172	guohong	46	1	1	2.7	2.7	1	4.7	0.574468
440525	lichangfu-c7	64	1	1	3	3	1	4.4	0.681818
364351	lijiusheng	58	1	1	2.2	2.1	1.04762	2.9	0.758621
446213	lipushen	56	1	1	2.8	2.9	0.965517	3.3	0.848485
446941	litiannian	31	1	1	2.2	3	0.733333	4.4	0.5
447036	lixiao	29	1	1	1.5	1.9	0.789474	3.3	0.454545
438629	lizhujun-aca	49	1	1	2.2	2.8	0.785714	1.6	1.375
445668	qinfan	38	1	1	2.5	3	0.833333	4.6	0.543478
444263	qiyinge	59	0	1	2.4	3	0.8	3.5	0.685714
443872	renxiuhui	59	0	1	1.6	1.6	1	1.3	1.23077
446944	wangdong	58	1	1	2.4	3	0.8	2.4	1
439087	wangshuqin-c6	62	0	1	3	2.8	1.07143	3.1	0.967742
443907	wangxiuyi	59	0	1	1.8	1.9	0.947368	3.4	0.529412
440811	wanjingjun	44	0	1	3	2.9	1.03448	2.5	1.2
445955	yuchunlan-L-C5	36	0	1	3	2.7	1.11111	3.8	0.789474
445955	yuchunlan-c6	36	0	1	3	2.1	1.42857	3.6	0.833333
438646	zhangbaoan	63	1	1	2.4	3	0.8	3.1	0.774194
443539	zhangcuizhi	52	0	1	3	1.9	1.57895	4.2	0.714286
444962	zhangwenzhan	54	1	1	3	3	1	4.5	0.666667
446759	zhangyuehua	70	0	1	1.7	0.9	1.88889	1.9	0.894737
442937	zhaoxingyun-c7	50	0	1	2	2.5	0.8	2.7	0.740741
355962	baiqiancheng	47	1	1	2.9	3	0.966667	3.7	0.783784
335637	baoxiucun	53	0	1	2.6	3	0.866667	3.7	0.702703
398455	changcongming	52	0	1	3	3	1	3.7	0.810811
401397	chengting	51	1	1	1.8	2.2	0.818182	4.1	0.439024
371047	chenyuzhen	40	0	1	3	3	1	3.4	0.882353
357943	dingyanyun	44	0	1	1.5	0.7	2.14286	2.8	0.535714
401243	duanli	46	0	1	2.6	2.1	1.2381	4.1	0.634146
370208	fengwantao	46	0	1	2.7	2.5	1.08	4.2	0.642857
379977	guodexia	51	0	1	2.9	2.8	1.03571	3.1	0.935484
376102	guoxin	46	0	1	2.1	2.5	0.84	2.5	0.84
402453	hejianhua	55	0	1	2.4	2.8	0.857143	3.1	0.774194
362313	huangfenge	66	0	1	1.5	1.3	1.15385	2.3	0.652174
392765	huangyuzhi	70	0	1	3	2.1	1.42857	3.5	0.857143
372065	huijunqin	57	0	1	3	3	1	3.3	0.909091
381397	huxuzhi	38	0	1	2.9	2.1	1.38095	3.9	0.74359
383707	huzhipeng	48	1	1	2.8	1.9	1.47368	3.6	0.777778
382616	jingyanqiu	40	0	1	2.9	2.3	1.26087	2.6	1.11538
381421	jizhenmei	38	0	1	2.8	2.6	1.07692	3.1	0.903226
402230	kangconghui	46	0	1	1.8	2.9	0.62069	3.6	0.5
360559	kangyonghong	22	0	1	2.8	2.5	1.12	3.2	0.875
355841	lijuxiang	51	0	1	3	2.8	1.07143	4.5	0.666667
355841	lijuxiang	51	0	1	2.9	2.9	1	4.5	0.644444
383127	liugang	43	1	1	1.9	2.8	0.678571	4.4	0.431818
348147	liushuying	55	0	1	3	2.5	1.2	3.7	0.810811
393651	qihuijun	52	0	1	2.2	1.5	1.46667	2.5	0.88
388787	shanshugui	69	0	1	1.8	1.5	1.2	4.3	0.418605
388787	shanshugui	69	0	1	2.8	1.5	1.86667	4.3	0.651163
390907	shenwenxiang	50	1	1	3	2.2	1.36364	4.8	0.625
320666	shifeng	36	0	1	2.5	2	1.25	2.4	1.04167
383824	songchuanqi	41	1	1	1.4	1	1.4	3.2	0.4375
383696	sunfurong	71	0	1	2.2	2.4	0.916667	3.3	0.666667
481636	sunxiuhua	57	0	1	3	2.8	1.07143	4.5	0.666667
382620	tangshuhua	52	0	1	2.9	1.5	1.93333	4.5	0.644444
392637	wangaimei	55	0	1	2.8	2.3	1.21739	3.4	0.823529
346012	wangfang	31	0	1	3	2.2	1.36364	3.8	0.789474
386303	wanghuimin	56	0	1	2	1.4	1.42857	2.7	0.740741
386303	wanghuimin	56	0	1	2.7	3	0.9	4.3	0.627907
360511	wangjilin	42	1	1	2.3	2	1.15	3.2	0.71875
340903	wangling	54	0	1	2.6	2.8	0.928571	3.4	0.764706
393202	wangmingzhong	66	1	1	2.5	1.5	1.66667	2.5	1
386300	wangyazhen	67	0	1	2.1	3	0.7	3.9	0.538462
381461	weihaochuan	42	1	1	2.5	2.1	1.19048	4.5	0.555556
348595	yangzheng	49	0	1	3	2.5	1.2	3.8	0.789474
361160	yuanbaoli	39	1	1	1.9	2	0.95	4.4	0.431818
392622	zhangjingcheng	38	1	1	2.7	2.4	1.125	3.8	0.710526
384213	zhangweibao	52	1	1	2.8	2	1.4	3.5	0.8
384213	zhangweibao	52	1	1	2.5	1.8	1.38889	3.5	0.714286
384585	zhangyuxiang	58	0	1	2.4	2.3	1.04348	3.6	0.666667
387135	zhaofuwu	71	1	1	1.4	2	0.7	3.5	0.4
393474	zhaozhibing	69	1	1	2.4	2.1	1.14286	3.1	0.774194
386230	zhuxiumin	64	0	1	2.9	2.9	1	4.1	0.707317
425740	dongxinqin-l	76	0	1	2.3	3	0.766667	3.7	0.621622
418835	jinwencai	50	1	1	3	3	1	2.8	1.07143
429629	lijinhuai	53	1	1	2.2	2	1.1	2.2	1
424068	quwanhua	52	0	1	2.9	2.4	1.20833	2.9	1
420203	wangfengwu	55	1	1	3	3	1	2.2	1.36364
409305	wangguozhen	64	0	1	2.3	3.2	0.71875	2.9	0.793103
419718	wanghuiying	30	0	1	2.7	1.8	1.5	1.6	1.6875
419718	wanghuiying	30	0	1	1.4	2.1	0.666667	1.3	1.07692
407299	wangshumei	66	0	1	3	2.4	1.25	1.8	1.66667
429260	xuguizhong	60	1	1	2.5	2.2	1.13636	1.5	1.66667
415257	zhangbaoying	48	0	1	2.5	2.2	1.13636	3.5	0.714286
415529	zhaoshuhua	65	0	1	2.5	2.6	0.961538	3.9	0.641026
426488	zhoufenglan	65	0	1	3	2.5	1.2	2.2	1.36364
445032	gaolanmei-BA	55	0	1	2.3	3	0.766667	2.2	1.04545
442457	hewanfen	64	0	1	2.6	2.9	0.896552	3.1	0.83871
440525	lichangfu-mca	64	1	1	2.9	3	0.966667	2.9	1
445502	lijiang	62	0	1	2.2	2.1	1.04762	1.9	1.15789
445380	liurunyu	54	0	1	2.8	2.8	1	3.1	0.903226
444692	liyingjie	41	1	1	2.2	2.6	0.846154	2.2	1
438629	lizhujun-ba	49	1	1	2.2	3.1	0.709677	3.3	0.666667
438233	quqingji	58	1	1	2.7	2.3	1.17391	1.6	1.6875
446425	wangyongliang	55	1	1	1.8	2.3	0.782609	1.8	1
446193	weishuzhi	62	0	1	2.6	2.8	0.928571	2.5	1.04
444693	weiyurong	79	0	1	3	1.9	1.57895	1.8	1.66667
445955	yuchunlan-mca	36	0	1	3	2.6	1.15385	2.1	1.42857
442064	yuguifeng	58	0	1	2.8	3	0.933333	2.6	1.07692
440958	zhangyongbiao	40	1	1	3	3	1	2.7	1.11111
442937	zhaoxingyun-mca	50	0	1	2.2	2.5	0.88	1.7	1.29412
481684	guoxianping-l	58	0	1	3	3	1	1.9	1.57895
481684	guoxianping-r	58	0	1	1.8	2.2	0.818182	2.1	0.857143
375013	hanfengchun	45	1	1	2.8	2	1.4	2.1	1.33333
395683	jigenli	51	1	1	2.2	1.6	1.375	2.6	0.846154
362929	mengxianqing	46	0	1	2.5	3	0.833333	2.2	1.13636
481717	shichunlin	57	1	1	2.6	3	0.866667	2.3	1.13043
382480	wanghuayin	61	0	1	3	2.9	1.03448	1.4	2.14286
372788	weiyuelin	47	1	1	3	3	1	2.4	1.25
372063	weizhijie	56	1	1	2.9	2	1.45	2.3	1.26087
